# Supplementary material for: Different Expression of Mitochondrial and Endoplasmic Reticulum Stress Genes in Epicardial Adipose Tissue Depends on Coronary Atherosclerosis
Source: Int J Mol Sci. 2021 Apr 26;22(9):4538. doi: 10.3390/ijms22094538 (PMC8123607; doi:10.3390/ijms22094538)
Supplement: Supplementary file 1 [file ijms-22-04538-s001.zip]

Archive with 1 entries (1 files):
- ijms-1179760-supplementary.pdf
